# Supplementary material for: Class 3 Obesity and Oral Health in Adults: A Scoping Review of the Challenges for Oral Healthcare Services
Source: J Clin Med. 2024 Jun 30;13(13):3856. doi: 10.3390/jcm13133856 (PMC11242747; doi:10.3390/jcm13133856)
Supplement: Supplementary file 1 [file jcm-13-03856-s001.zip]

Archive with 1 entries (1 files):
- jcm-3036363-supplementary.xlsx
