# Supplementary material for: Class 3 Obesity and Oral Health in Adults: A Scoping Review of the Challenges for Oral Healthcare Services
Source: J Clin Med. 2024 Jun 30;13(13):3856. doi: 10.3390/jcm13133856 (PMC11242747; doi:10.3390/jcm13133856)
Supplement: Supplementary file 1 [file jcm-13-03856-s001.zip › jcm-3036363-supplementary.xlsx]

## Sheet: Sheet1
Title	Author(s)	Year of publication	Journal	Country	Aims	Study size and recruitment methods	Description of study population characteristics related to Class 3 obesity including terminology used	Study type	Dental outcomes investigated	Results	Key findings related to Class 3 obesity
Tooth Wear in Patients Submitted to Bariatric Surgery	Alves et al.	2012	Brazilian Dental Journal	Brazil	To assess the prevalence of tooth wear in bariatric patients	125 patients who had bariatric surgery at least 6 months prior (bariatric group) or on the waiting list for surgery (obese group) and patients who were waiting for ambulatory medical care in other sectors	Obese group not specifically defined with BMI median/average. Aged between 16-70. Two groups differentiated against control (normal weight individuals); both bariatric patients (41/125) and morbidly obese patients (42/125)	Case control study	Oral examination assessing dental caries using the ICDAS system, periodontal status and saliva characteristics. Information on oral health behaviour and symptoms was collected via a questionnaire.	Bariatric group showed statistically significant difference ie. highest prevalence of non carious dental lesions compared with morbidly obese and control groups. There was also inreased prevalence between morbidly obese group and control group.	Bariatric patients showed the highest prevalence and level of risk with regard to NCDL when compared with the morbidly obese and control patients.
Dental wear and tooth loss in morbid obese patients after bariatric surgery	Aznar et al.	2019	Brazilian archives of digestive surgery	Brazil	To evaluate and compare dental wear and dental loss in eutrophic and morbidly obese patients submitted to Roux-en-Y gastric bypass (BGYR)	60 patients, divided into four groups: eutrophic (GC=60), morbidly obese (GO=60), operated with up to 24 months (G24=60) and operated on for more than 36 months (G36=60). 48 females, 12 males	Morbidly obese patients included with BMIs ≥ 40kg/m²; pre-op data relevant only (median BMI = 49.604) as post op BMIs not in morbid obesity category	Cross sectional study	Clinical exam for tooth wear	Dental wear was more prevalent among patients submitted to BGYR, regardless of the postoperative period, and the incisal surfaces of the upper and lower anterior teeth were the most affected. The tooth loss did not show significant differences between the groups. Dental wear was associated with age and number of missing teeth.	Dental wear more prevalent amongst patients with morbid obesity undergoing BGYR
Relationship Between Obesity and Periodontal Disease after Minimally Invasive Sleeve Gastrostomy	Beresescu et al.	2019	REV.CHIM.(Bucharest)	Romania	To evaluate the periodontal clinical parameters in obese patients diagnosed with chronic periodontitis, before and after surgical treatment of obesity via gastric sleeve	38 patients diagnosed with morbid obesity who were surgically treated by gastric sleeve surgery	Patients initially diagnosed with morbid obesity with BMI ≥ 40kg/m2	Longitudinal study	Periodontal clinical parameters; plaque index (PI), gingival index (GI), probing depth (PD), clinical attachment level (CAL)	There is an association between overweight/obesity and periodontal infection	There is an association between overweight/obesity and periodontal infection
Periodontitis affects glucoregulatory hormones in severely obese individuals	Solini et al.	2019	International Journal of Obesity	Italy	To evaluate the effect of periodontitis (PD) on glucoregulatory hormones in thhose with severe obesity	110 severely obese, non-diabetic individuals, (age 48 ± 10 years, 65 females)	Inclusion criteria was BMI > 35 kg/m2, BMI mean +/- SD of cohort was 44.6 ± 8.9 kg/m2	Cross sectional study	Periodontal clinical parameters (PD, bleeding on probing (BOP), CAL)	This study reported a strong impairment of incretin axis in obese individuals with severe periodontitis.	Nil specific
Saliva of obese patients – is it different?	Choromariska et al.	2015	Advances in Hygiene and Experimental Medicine	Poland	To review studies performed on saliva obtained from morbidly obese subjects in order to answer the title question "Saliva of obese patients – is it different?" and assess its potential participation in the development of obesity and its associated diseases or a reflection of disturbances caused by obesity.	Patients with morbid obesity discussed in paper	N/A	Commentary, literature review	N/A	Available studies have shown a significant decrease in salivary cortisol concentration in women with morbid obesity (BMI> 40) compared to the control group.	A significant decrease in salivary cortisol in women with morbid obesity
Periodontal and systemic health of morbidly obese patients eligible for bariatric surgery: a cross-sectional study	Colak et al.	2022	BMC Oral Health	Slovenia	To evaluate the periodontal status of morbidly obese patients eligible for bariatric surgery and the association between periodontitis, obesity-related comorbidities, and Edmonton obesity staging system (EOSS)	79 patients with morbid obesity with the indication for bariatric surgery, and without contraindication for the surgery, were referred to the dental clinic and consequently included in the study	Average BMI of 44.6 kg/m2 (SD = 7.2), inclusion criteria was BMI > 40 or BMI > 35 and obesity-related comorbidity	Cross sectional study	Prevalence and association of periodontitis, diagnosed by the new criteria (AAP/EFP classification) following collection of periodontal parameters including the presence of dental plaque with Full-mouth Plaque Index (FMPI), gingival inflammation with Full-Mouth Bleeding Score (FMBS), bleeding on probing (BOP) (±), periodontal tissue destruction with probing pocket depth (PPD) (mm), gingival reces…	The prevalence of periodontitis in morbidly obese people eligible for bariatric surgery was higher than expected for the general population and similar to the other bariatric surgery populations. Periodontitis in this cohort was with high severity and complexity scores and a high number of affected teeth. A further finding of our study shows a positive association between periodontitis and hypert…	High levels of periodontitis in people living with morbid obesity, with increased severity.
Periodontal and Hepatic Parameters in Obese Patients Undergoing Bariatric Surgery	Colak et al.	2022	Oral Health & Preventive Dentistry	Slovenia	To determine the prevalence of periodontitis and metabolic associated fatty liver disease (MAFLD) in obese patients with BMI>40	30 obese patients with BMI>40 undergoing bariatric surgery	Mean (SD) BMI of sample = 43.5 (8.2); 95%CI 27.3-59.8	Cross sectional study	Periodontal condition was classified following recent AAP/EFP classification. Patients were divided into periodontitis and non-periodontitis groups. Systemic health parameters were collected from medical record.	Periodontitis prevalence was 67% (27/30), all non-periodontitis patients (33%; 10/30) exhibited gingivitis. Periodontitis group showed higher C-reactive protein levels, non periodontitis group showed higher gamma-glutamyl transpeptidase levels (p<0.05).	High prevalence of periodontitis and gingivitis in obese patients withh BMI>40 undergoing bariatric surgery
Prevalence of risk factors for oral diseases in obese patients referred for bariatric surgery	de Almeida Bastos et al.	2018	The Journal of the American Dental Association	Brazil	To estimate the prevalence of risk factors for caries, dental erosion, and periodontal disease in a group of obese patients referred for bariatric surgery	255 participants, 200 (78.4%) were women, the median (interquartile range) age was 36.0 (30.0-43.0) years	Inclusion criteria was BMI ≥ 40 as morbidly obese group and 35-40 kg/m2 with obesity-related comorbidities as non-morbidly obese. Median (interquartile range) body mass index for sample was 39.7 (37.6-43.5) kg/m2	Cross sectional study	Questionnaire on oral health histories, dietary habits, and oral health behavior of the participants. Eating habits evaluated included frequent consumption of acidic foods and beverages as consuming such food or beverage at least once a day, and the frequency of acidic fruit consumption constituted eating acidic fruits every day, weekly, monthly, occasionally, or never.	Risk factors for caries, periodontal disease, and dental erosion in a group of obese patients referred for bariatric surgery were identified, no differences between the morbidly and nonmorbidly obese groups. Oral health care behavior, oral health characteristics, and eating habits, but not flossing frequency, were similar between the groups. High prevalence of risk factors for dental erosion; 78.…	Obese patients referred for bariatric surgery are exposed to risks of experiencing oral diseases and should be evaluated by a dentist.
Impact of bariatric surgery on oral health conditions: 6-months cohort study	de Moura-Grec et al.	2014	International Dental Journal	Brazil	To evaluate oral health conditions before and after bariatric surgery	59 patients who had undergone Roux-en-Y gastric bypass, (50 women and 9 men).	Mean(SD) BMI at baseline was 49.31 (8.75)	Longitudinal study	Salivary flow, clinical exam, periodontal pocket depth and dental wear were evaluated before and after 6 months of surgery. Body mass index (BMI), C-reactive protein (CRP) and glucose levels were obtained from the patient’s medical files	Mean of salivary flow of morbidly obese patients was 0.83 +/-0.57 ml/minute, which was considered low (between 0.7 and 1.0), 40.6% showed hyposalivation. Periodontal pocket depth and clinical attachment level were 1.86 +/- 0.43 mm and 1.97+/- 0.57 mm, respectively, and were higher among diabetic obese. The obese patients showed that 22% of teeth had BOP and 21% had dental calculus. Only 10% of pa…	Bariatric surgery could improve general conditions, but it had a negative impact on oral health conditions, reflected by the increase in periodontal disease and dental wear. The presence of a dentist in the multidisciplinary team is very important, in order to contribute to the treatment and prevention of oral cavity lesions, and provide benefits to the oral and general health of these patients. …
Self-perceived oral health and obesity among 65 years old in two Swedish counties	Ekback et al.	2010	Swedish Dental Journal	Sweden	To explore the association between oral health and obesity	6,078 inhabitants born in 1942 (65yr old) and living in the two Swedish counties of Örebro and Östergötland, via postal survey, categorised into BMI groups: normal weight, underweight, overweight, moderate obesity, severe obesity, extreme obesity	Extreme obesity defined as >39.9kg/m2 (20 men 0.7% of cohort; 34 women 1.2% of cohort)	Cross sectional study	Questionnaire on oral symptoms and functional limitations including chewing ability, satisfaction with appearance of teeth, mouth dryness, teeth remaining, overall satisfaction with mouth and experience of pedodontic dental care	The results show clinical important differences in oral health between those with obesity and normal weight. In this study the overweight group shows a small difference in oral health compared with the normal weight group while the group with severe obesity shows the clearest deterioration. The underweight group has also poorer oral health and in this respect is similar to the obese group.	The group with extreme obesity had worse perceived chewing capacity and increased mouth dryness. These findings highlight the importance for health care providers to prioritize regular dental visits and advice for obese patients, in view of their increased risk of poor oral health. The poor oral health demonstrated in severely obese men and women, suggests that it may be of value to increase coop…
Association Between Arterial Hypertension and Periodontal Status in Morbidly Obese Patients Who Are Candidates for Bariatric Surgery	Foratori-Junior et al.	2021	International Dental Journal	Brazil	To compare the systemic and periodontal conditions between morbidly obese patients with and without hypertension who were candidates for bariatric surgery	111 morbidly obese patients stratified into two groups: patients with (G1 = 54) and without (G2 = 57) arterial hypertension, between 20-50years of age	Morbid obesity defined as BMI ≥40kg/m2. Median (1st-3rd quartiles) BMI of G1 = 46.58 (42.84-50.32) and G2 = 47.17 (42.81-52.53)	Cross sectional study	Characteristics measured: (iv) behaviours regarding oral hygiene; and (v) periodontal status. Full-mouth periodontal analysis was performed for all patients. All teeth present (excluding the third molars) were evaluated. Probing pocket depth (PPD) and gingival recession or gingival overgrowth (if present) were assessed and used to calculate clinical attachment loss (CAL). Periodontitis was diagno…	The prevalence of periodontitis was 72.2% (n = 39) in G1 and 38.6% (n = 22) in G2. All patients in both groups reported daily toothbrushing using a toothbrush and fluoride-containing toothpaste. There was no difference between groups in the frequency of daily toothbrushing, with an average of three times per day recorded for all patients. Patients in G1 had worse periodontal parameters related to…	These patients had worse periodontal parameters related to the presence of dental plaque, prevalence of BOP and loss of clinical attachment level, which were reflected in the higher prevalence and severity of periodontitis. Morbid obesity and arterial hypertension are associated with a higher prevalence of cardiovascular diseases. Moreover, morbidly obese patients with hypertension have a higher …
Number of teeth, body mass index, and dental anxiety in middle-aged Swedish women	Forslund et al.	2002	Acta Odontologica Scandinavica	Sweden	To explore the complex relation between body mass index (BMI) and number of teeth in middle-aged women taking education, dietary intake patterns, dental care utilization, and dental anxiety into account	Three groups o f women (aged 37-60 years) with different BMI levels; Three groups of women (37–60 years): reference women (group I, BMI 23.8 +/- 3.1 kg/m2), obese women (group II, BMI 35.0 +/- 2.6 kg/m2), and severely obese women (group III, BMI 41.0 +/- 3.4 kg/m2)	Severely obese women (group III, BMI 41.0 +/- 3.4 kg/m2)	Cross sectional study	Questionnaires were used to assess number of teeth, dental care utilization, dental anxiety, dietary intake, and meal patterns	In a multiple regression model, a lower number of teeth was independently associated with higher age, higher BMI, lower education, irregular dental care, high dental anxiety, higher energy intake, and lower iron intake	The severely obese women had significantly fewer teeth than the reference women. There was also a significant global difference in the prevalence of dental anxiety, DFS≥ 65 (P = 0.019). The severely obese women reported significantly more dental anxiety than the reference women.
Effect of dental status on changes in mastication in patients with obesity following bariatric surgery	Godlewski et al.	2011	Plos One	France	To compare modifications of chewing function before and after BS in three groups of obese patients differing in dental status	46 women with morbid obesity	Morbid obesity defined as a body mass index exceeding 40 kg /m2 (or ≥35 kg/m2 with a serious factor of comorbidity), mean BMI of sample at baseline = 47.7kg/m2	Cross sectional study	Chewing time (CT), number of chewing cycles (CC), and chewing frequency (CF) were measured before and after surgery during mastication of standardised samples of raw carrot, peanuts, banana, apple and jelly	After bariatric surgery, all the obese patients, regardless of dental status modified their chewing kinematics. The effects of this chewing behaviour on bolus granulometry depended on dental status and type of food.	Nil specific
Association between obesity and its determinants with chronic periodontitis: A cross-sectional study	Gulati et al.	2020	Journal of Indian Society of Periodontology	India	To assess the association between obesity and its determinants with clinical periodontal parameters in adult patients visiting a dental college in Haryana	317 patients visiting a dental college in Gurugram	5/317 (1.6%) Individuals with Class III obesity included	Cross sectional study	Periodontal status was assessed by plaque index, gingival index, probing pocket depth (PPD), and clinical attachment level	BMI was correlated with different periodontal parameters, and it was found to be significantly associated with increasing PPD although CAL was not associated with obesity	Prevalence of periodontitis in Class III obese individuals was 1.6%
Impact of Bariatric Surgery on the Saliva of Patients with Morbid Obesity	Hashizume et al.	2015	Obesity Surgery	Brazil	To evaluate the impact of bariatric surgery on the saliva of patients with morbid obesity	27 patients with morbid obesity, prior to and 6 months after bariatric surgery	BMI >40 kg/m2, mean (SD) BMI of sample = 51.72 (4.52)	Cross sectional study	Questionnaires, oral examinations, and collection of saliva samples were performed. Stimulated salivary flow rate, pH, buffering capacity, and microbial levels of mutans streptococci, Lactobacillus spp., and Candida albicans were analyzed from saliva	Values of all salivary variables before and after bariatric surgery were within the normal range, except for the level of C. albicans, which was elevated at both times. An increase in the level of mutans streptococci was observed after bariatric surgery (p<0.05)	Mean (SD) at baseline: Non-cavitated carious lesion (mean total surfaces) =11.17 (12.24) Cavitated carious lesion (mean total surfaces) =9.11 (12.66) Plaque index 0.56 (0.28) Gingival bleeding index 0.16 (0.13) Use of dental prosthesis 10 (37.03)
A disability-based exploration of psychosocial barriers and enablers to accessing dental services for people with clinically severe obesity: A qualitative study	Malik et al.	2021	Clinical Obesity	Australia	To explore psychosocial barriers and enablers to accessing dental services for people with clinically severe obesity (PwCSO)	40 adult participants with clinically severe obesity, 11 participants were male, 29 female, all between the ages of 23 to 74 (mean age of 50) recruited from 8 focus groups	Clinically severe obesity, BMI range 31.6 to 84.6 kg/m2	Qualitative study	Focus groups were employed to collect data to gather patientcentred insights and explore barriers and enablers to accessing dental services	Themes highlighted unique psychosocial barriers including “disempowerment to act to improve oral health”, “weight related stigma and discrimination”, “unpredictability of the dental environment” and a “lack of tailored services for PwCSO”	PwCSO face significant psychosocial barriers to accessing dental services, complicating the physical aspect of their disability. Although the mixed responses by participants suggests the problems identified are not universal, the findings are relevant for all HCPs
Poor dental service utilization in those with clinically severe obesity: A neglected issue with solutions needed	Malik et al.	2023	Clinical Obesity	Australia	To assess the dental visiting patterns and dental service utilization including use of bariatric dental chairs amongst adults attending a public hospital-based obesity service with clinically severe obesity. Secondary aims were to assess dental anxiety, OHRQoL, wellbeing, and mental health in a cohort of adults with clinically severe obesity, and to explore the relationship between these variable…	81 individuals with clinically severe obesity attending a public hospital-based obesity service between 2019-2020, median (IQR) age 51 (39–63)	Whole cohort median (IQR) BMI = 49.1 (43.2–57.3); group divided into BMI tertiles with increasing severity; with median (IQR) BMIs = 42.3 (40.3–43.2), 49.1 (47.2–51.1) and 60.6 (57.3–66.1)	Cross sectional study	Survey assessing dental service utilization, including frequency of dental visiting, time of last dental visit, setting of last dental visit (private/ public), previous referral for dental management necessitating a bariatric dental chair, time between referral and appointment, and participant behaviour in the event of a dental emergency. Dental anxiety, OHRQoL using OHIP-14 score, general health…	Poor dental utilization with more than half the cohort reporting dental attendance only when needed or for a problem and unfavourable dental visiting patterns requiring urgent solutions. Low oral health-related quality of life compared with national data, high levels of dental anxiety, and multiple systemic comorbidities that would complicate dental management were reported in this cohort	Poor dental utilization with more than half the cohort reporting dental attendance only when needed or for a problem and unfavourable dental visiting patterns requiring urgent solutions. Low oral health-related quality of life compared with national data, high levels of dental anxiety, and multiple systemic comorbidities that would complicate dental management were reported in this cohort
Unique dietary and oral hygiene behaviors in a cohort with clinically severe obesity: A cross sectional study	Malik et al.	2024	Clinical and Experimental Dental Research	Australia	To explore the dietary and oral hygiene behaviors in individuals with clinically severe obesity attending a hospital‐based obesity service	81 individuals with clinically severe obesity attending a public hospital-based obesity service between 2019-2020, median (IQR) age 51 (39–63)	Whole cohort median (IQR) BMI = 49.1 (43.2–57.3); group divided into BMI tertiles with increasing severity; with median (IQR) BMIs = 42.3 (40.3–43.2), 49.1 (47.2–51.1) and 60.6 (57.3–66.1)	Cross sectional study	Survey with questions on oral hygiene practices, such as toothbrushing and flossing frequency, cariogenic dietary factors, including frequency of high sugar content foods and drink, as well as any specific dietary risk behaviors	BMI was not significantly correlated with individual oral health behaviors (p > .05). Many participants reported dietary risk behaviors, which have the potential to influence their oral health	Many participants reported dietary risk behaviors, which have the potential to influence their oral health
Oral Health and Nutritional Characteristics of Adults With Morbid Obesity: A Multivariate Analysis	Marquezin et al.	2020	Frontiers in Nutrition	Brazil	To identify oral health and nutritional-related patterns in individuals seeking treatment for morbid obesity	113 individuals, aged 19–68 years (92 females) with morbid obesity just before starting a dietary program prior to gastroplasty surgery in the Bariatric Clinic, Brazil between the years 2018 and 2019	BMI of 40 Kg/m2 or higher. Sample divided into 3 cluster groups with mean (SD) BMI values of “Young” (Cluster 1) 47.8 (9.1), “Diabetic individual” (Cluster 2) 41.1 (2.1) and “Poor periodontal health” (Cluster 3) 45.6 (8.0)	Cross sectional study	Measures of caries experience (DMFT index), Community Periodontal Index (CPI index), and salivary physicochemical aspects including oral health-related quality of life and symptoms of dry mouth were evaluated by means of Oral Health Impact Profile (OHIP-14) and Xerostomia Inventory-XI questionnaires	Cluster 1 and 2 groups showed higher demand for nutritional and dietetic counseling, because of the poorer eating behavior and higher serum glucose levels, respectively. Clusters 2 and 3 showed the higher demand for oral rehabilitation and dental treatment because of the loss of teeth and worse periodontal condition. Highest DMFT especially missing teeth scores evident in Cluster 2. Statistically…	This sample of Individuals with morbid obesity showed heterogeneous groups (clusters) with different oral and systemic health characteristics and needs
Bariatric surgery and implications for oral health: a case report	Moravec & Boyd	2011	The Journal of Dental Hygiene	United States of America	To represent the issues dental practitioners may face when providing care to patients with a history of bariatric surgery	Patient with morbid obesity discussed in paper	Patient case had BMI 65.6kg/m2 pre-bariatric surgery	Case report	N/A	N/A	Patients who have undergone bariatric surgery are seen with increasing frequency in dental offices and dental professionals need to be familiar with the challenges these patients present
Influence of obesity and bariatric surgery on the periodontal condition	Pataro et al.	2012	Journal of Periodontology	Brazil	To determine the association between periodontal status and being overweight/ obese in prebariatric and postbariatric surgery populations of Brazil	345 participants between 18-60years of both sexes; PRE-OP group was pre-bariatric surgery (preoperative, n = 133),	Percentages of participants with Class 1,2 and 3 obesity reported, not BMI range of sample	Cross sectional study	Clinical exam to assess bleeding on probing (BOP), suppuration (SUP), probing depth (PD), and clinical attachment level (CAL). Periodontitis was defined as the presence of proximal CAL ‡4 mm in two or more teeth or proximal PD ‡5 mm in two or more teeth. Oral hygiene was assessed using the plaque index (PI) as set forth by Silness and Loe.	High prevalence of periodontitis in pre-operative group; 70.8% had periodontitis and Class 3 obesity at baseline	High prevalence of periodontitis in pre-operative group; 70.8% had periodontitis and Class 3 obesity at baseline
Salivary Adiponectin and Albumin Levels on the Gingival Conditions of Patients Undergoing Bariatric Surgery: A Cohort Study	Sales-Peres et al.	2023	International Journal of Environmental Research and Public Health	Brazil	To analyse the salivary proteomics, adiponectin and albumin, related to weight loss and periodontitis in patients undergoing bariatric surgery	14 patients with morbid obesity who underwent bariatric surgery Roux-en-Y gastric bypass (RYGB) in System Health Public in Brazil	BMI > 40 kg/m2; baseline mean BMI (SD) of sample = 50.5 (7.76)	Cohort study	The variables assessed were: probing pocket depth (PPD), clinical attachment loss (CAL), bleeding on probing (BOP), and stimulated whole-mouth saliva. In this study, saliva samples were analyzed by electrophoresis and immunoblotting. The ELISA kit was used to measure the MMP8 levels to determine potential markers for obesity. Adiponectin and albumin levels were also evaluated.	Weight loss was associated with significant changes in patients’ periodontal clinical data. There was no correlation between albumin levels and salivary adiponectin pre-surgery, nor 6 months or 12 months after surgery. Albumin levels were similar between periods.	Mean (SD) pocket depths pre-surgery reported = 1.84 (0.52) and clinical attachment loss = 1.88(0.53). Nil specific as conclusions were post bariatric surgery
Weight loss after bariatric surgery and periodontal changes: a 12-month prospective study	de Carvalho Sales-Peres et al.	2017	Surgery for Obesity and Related Diseases	Brazil	To explore whether weight loss after bariatric surgery was associated with changes in periodontal measures over 12 months	110 morbidly obese patients aged 20 to 60 years at baseline, who underwent bariatric surgery between April 2011 and March 2013 from two public hospitals in Brazil	BMI>40 kg/m2 or ≥35 kg/m2 with comorbid conditions; baseline mean BMI (SD) for male patients = 50.5 (8.6), female patients = 49.7 (8.4)	Propective study	A full-mouth periodontal examination assessing probing pocket depth (PPD), clinical attachment loss (CAL) and bleeding on probing (BOP) at baseline, 6 and 12 months	BMI was not significantly related to the proportion of sites with BOP at baseline, but it was negatively associated with the rate of change in the proportion of sites with BOP. The greater the BMI loss the higher the proportion of sites with BOP, particularly 6 months after surgery. However, BMI was not associated with baseline PPD and CAL or rates of changes in these periodontal outcomes	BMI was not significantly related to the proportion of sites with BOP at baseline
Periodontal Status in Morbidly Obese Patients With and Without Obstructive Sleep Apnea Syndrome Risk: A Cross-Sectional Study	Sales-Peres et al.	2016	Journal of Periodontology	Brazil	To investigate the correlation between obstructive sleep apnea syndrome (OSAS) risk with periodontal disease and anthropometric measures in Class III obese patients	108 patients of both sexes, aged 30 to 60 years	Class III obesity	Cross sectional study	Full-mouth periodontal status was determined by probing depth, clinical attachment level, gingival bleeding index, and the presence of calculus. Berlin questionnaire (Bq) and the Epworth sleepiness scale (ESS) were applied to determine the risk for OSAS	There was no association between periodontal disease and OSAS risk in Class III obese patients	There was no association between periodontal disease and OSAS risk in Class III obese patients
Oral health by obesity classification in young obese women - a cross-sectional study	Taghat et al.	2022	Acta Odontologica Scandinavica	Sweden	To explore oral health by increasing degree of obesity and the influence of modifying factors	Swedish females (n= 118; 18–35 years) with morbid obesity recruited from the Bariatric Substitution and Nutrition study	Mean BMI was 42.2 kg/m3 (SD 4.0; range 35.0–63.7)	Cross sectional study	Oral examination assessing dental caries using the ICDAS system, periodontal status and saliva characteristics. Information on oral health behaviour and symptoms was collected via a questionnaire.	Significantly higher frequencies of dentine caries (p=.001) and total caries (p=.046) were found with higher BMI with an increase in total caries by 0.59 tooth surface (p=.025) for each increasing BMI degree.	There were consistent associations between obesity and dentine caries for the group with the highest BMI (≥45), adjusted RR 2.08 (95% CI 1.20–3.61), and all stages of caries, adjusted RR 1.41 (95% CI 1.02–1.96). High scores were found for dental plaque (50.2%) and gingivitis (34.5%).
Assessment of Oral Conditions and Quality of Life in Morbid Obese and Normal Weight Individuals: A Cross-Sectional Study	Yamashita et al.	2015	Plos One	Brazil	To identify the impact of oral disease on the quality of life of individuals with morbid obesity and those with normal weight	100 individuals with morbid obesity (23 males and 77 females), 50 normal weight	BMI was ≥ 40.0 kg/m²	Cross sectional study	Dental caries, community periodontal index, gingival bleeding on probing (BOP), calculus, probing pocket depth, clinical attachment level, dental wear, stimulated salivary flow, and salivary pH were used to evaluate oral diseases	No significant differences were observed between groups considering the number of absent teeth, bruxism, difficult mastication, calculus, initial caries lesion, and caries. However, saliva flow was low, and the salivary pH was changed in the obese group. Enamel wear was lower and dentine wear was higher in obese. More BOP, insertion loss, and periodontal pocket, especially the deeper ones, were f…	incretin axis in obese individuals with severe periodontitis.
Dental Erosion in Obese Patients before and after Bariatric Surgery: A Cross-Sectional Study	Yang et al.	2021	Journal of Clinical Medicine	Germany	To evaluate the presence of dental erosion in obese patients before and after bariatric surgery	62 patients with severe obesity; 31 in the control group (without bariatric surgery) and 31 in the surgery group (after bariatric surgery).	BMI ≥ 35 kg/m2 and one or more comorbidities or BMI ≥ 40 kg/m2	Cross sectional study	BEWE (basic erosive wear examination) scoring system	BEWE scores did not vary between groups	Obese patients, before or after bariatric surgery, are at risk for erosive dental wear.
